# Supplementary material for: Epidemiology of Antimicrobial Residues and Phenotypic Resistance of Bacterial Isolates from Waste Milk on California Dairies
Source: Microorganisms. 2026 Mar 10;14(3):620. doi: 10.3390/microorganisms14030620 (PMC13029155; doi:10.3390/microorganisms14030620)
Supplement: Supplementary file 1 [file microorganisms-14-00620-s001.zip]

Archive with 1 entries (1 files):
- microorganisms-4159608-supplementary.pdf
